# Supplementary material for: A Stable Rechargeable Aqueous Zn–Air Battery Enabled by Heterogeneous MoS2 Cathode Catalysts
Source: Nanomaterials (Basel). 2022 Nov 18;12(22):4069. doi: 10.3390/nano12224069 (PMC9698408; doi:10.3390/nano12224069)
Supplement: Supplementary file 1 [file nanomaterials-12-04069-s001.zip]

Archive with 1 entries (1 files):
- nanomaterials-2027719-supplementary.pdf
